# Supplementary material for: Multiple Treatment Cycles of Neural Stem Cell Delivered Oncolytic Adenovirus for the Treatment of Glioblastoma
Source: Cancers (Basel). 2021 Dec 16;13(24):6320. doi: 10.3390/cancers13246320 (PMC8699772; doi:10.3390/cancers13246320)
Supplement: Supplementary file 1 [file cancers-13-06320-s001.zip]

Archive with 1 entries (1 files):
- cancers-1471738-supplementary.pdf
